# Supplementary material for: Evaluation of Anti-Hyperglycemia and Complications of Red and Black Thai Jasmine Rice Cultivars in Streptozotocin-Induced Diabetic Rats
Source: Molecules. 2022 Nov 19;27(22):8043. doi: 10.3390/molecules27228043 (PMC9699537; doi:10.3390/molecules27228043)
Supplement: Supplementary file 1 [file molecules-27-08043-s001.zip]

Archive with 1 entries (1 files):
- molecules-2004753-supplementary.pdf
